# Supplementary material for: Imidazole-4-N-acetamide Derivatives as a Novel Scaffold for Selective Targeting of Cyclin Dependent Kinases
Source: Cancers (Basel). 2023 Jul 25;15(15):3766. doi: 10.3390/cancers15153766 (PMC10417023; doi:10.3390/cancers15153766)
Supplement: Supplementary file 1 [file cancers-15-03766-s001.zip]

Archive with 1 entries (1 files):
- cancers-2454736-supplementary.pdf
